# Supplementary material for: Frequency of Common and Uncommon BRAF Alterations among Colorectal and Non-Colorectal Gastrointestinal Malignancies
Source: Cancers (Basel). 2024 May 10;16(10):1823. doi: 10.3390/cancers16101823 (PMC11119877; doi:10.3390/cancers16101823)
Supplement: Supplementary file 1 [file cancers-16-01823-s001.zip]

Archive with 1 entries (1 files):
- cancers-2942372-supplementary.pdf
